# Supplementary material for: A new species of Linan Hlavácˇ (Coleoptera, Staphylinidae, Pselaphinae) from Shenzhen, China
Source: Zookeys. 2019 Jul 2;859:63–8. doi: 10.3897/zookeys.859.35465 (PMC6616038; doi:10.3897/zookeys.859.35465)
Supplement: XML Treatment for Linan qiniangmontis [file zookeys.859.35465-treatment1.xml]

<!DOCTYPE tp:taxon-treatment
  PUBLIC "-//TaxonX//DTD Taxonomic Treatment Publishing DTD v0 20100105//EN" "tax-treatment-NSO.dtd">
<tp:taxon-treatment xmlns:tp="http://www.plazi.org/taxpub"><tp:treatment-meta><kwd-group><label>Taxon classification</label><kwd><named-content xmlns:xlink="http://www.w3.org/1999/xlink" content-type="kingdom">Animalia</named-content></kwd><kwd><named-content xmlns:xlink="http://www.w3.org/1999/xlink" content-type="order">Coleoptera</named-content></kwd><kwd><named-content xmlns:xlink="http://www.w3.org/1999/xlink" content-type="family">Staphylinidae</named-content></kwd></kwd-group><mixed-citation publication-type="journal"><person-group><name><surname>Zhao</surname><given-names>Qing-Hao</given-names></name><name><surname>Xu</surname><given-names>Wang</given-names></name><name><surname>Yin</surname><given-names>Zi-Wei</given-names></name></person-group><article-title>A new species of <italic><tp:taxon-name><tp:taxon-name-part taxon-name-part-type="genus" reg="Linan">Linan</tp:taxon-name-part></tp:taxon-name></italic> Hlavácˇ (<tp:taxon-name><tp:taxon-name-part taxon-name-part-type="order">Coleoptera</tp:taxon-name-part></tp:taxon-name>, <tp:taxon-name><tp:taxon-name-part taxon-name-part-type="family">Staphylinidae</tp:taxon-name-part></tp:taxon-name>, <tp:taxon-name><tp:taxon-name-part taxon-name-part-type="subfamily">Pselaphinae</tp:taxon-name-part></tp:taxon-name>) from Shenzhen, China</article-title><source>Zookeys</source><day>02</day><month>7</month><year>2019</year><volume>859</volume><fpage>63</fpage><lpage>68</lpage><pub-id pub-id-type="doi">10.3897/zookeys.859.35465</pub-id></mixed-citation></tp:treatment-meta><tp:nomenclature><tp:taxon-name>
            <tp:taxon-name-part taxon-name-part-type="genus" reg="Linan">Linan</tp:taxon-name-part>
            <tp:taxon-name-part taxon-name-part-type="species" reg="qiniangmontis">qiniangmontis</tp:taxon-name-part>
            <object-id xmlns:xlink="http://www.w3.org/1999/xlink" content-type="zoobank" xlink:type="simple">http://zoobank.org/122313A9-AF98-429B-BBBE-D13402160D5C</object-id>
          </tp:taxon-name><tp:taxon-status xmlns:xlink="http://www.w3.org/1999/xlink" xlink:type="simple">sp. nov.</tp:taxon-status><xref ref-type="fig" rid="F1">Figs 1</xref><xref ref-type="fig" rid="F2">, 2</xref></tp:nomenclature><tp:treatment-sec sec-type="type material" id="SECID0EVCAC"><title>Type material.</title><p><bold>Holotype: CHINA</bold>: ♂: ‘China: Guangdong, Shenzhen City, Mt. Qiniang (七娘山), <named-content xmlns:xlink="http://www.w3.org/1999/xlink" content-type="dwc:verbatimCoordinates" xlink:type="simple"><named-content content-type="geo-json" specific-use="{&#34;type&#34;:&#34;Point&#34;,&#34;coordinates&#34;:[114.585683,23.541314]}" id="NCID0EADAC" xlink:type="simple">23°32'28.73"N, 114°35'8.46"E</named-content></named-content>, mixed leaf litter, sifted, 45 m, 23.III.2019, Tang, Shuai, Zhao, Zhou &amp; Xia leg.’ (SNUC). <bold>Paratypes: CHINA</bold>: 1 ♂, 3 ♀♀, same label data as holotype (SNUC).</p></tp:treatment-sec><tp:treatment-sec sec-type="diagnosis" id="SECID0EHDAC"><title>Diagnosis.</title><p>Body length slightly less than 2.5 mm. Male: antennal club almost simple, with antennomere IX slightly angulate at anteromesal corner; metaventral processes short and narrowing toward apex; protibiae with small denticle at apex; metacoxae with truncate, curved, ventral projection; aedeagus elongate, median lobe asymmetrically narrowed at apex. Female: identifiable only when in association with a male.</p></tp:treatment-sec><tp:treatment-sec sec-type="description" id="SECID0EMDAC"><title>Description.</title><p>Male (Fig. <xref ref-type="fig" rid="F1">1A</xref>). Body length (combined length of head, pronotum, elytra, and abdomen) 2.32–2.33 mm. Head longer than wide, length from clypeal anterior margin to head base 0.52–0.54 mm, width across eyes 0.48–0.49 mm; eyes small, each composed of ca. 23 facets. Antennae elongate, 1.78–1.79 mm long, scape elongate, ca. 3.5 times as long as wide, antennomeres 2–8 each sub-moniliform, of similar width, antennal club (Fig. <xref ref-type="fig" rid="F2">2A</xref>) formed by antennomeres 9–11, antennomere 9 much longer than wide, broadening from base to apex, angulate at anteromesal corner (Fig. <xref ref-type="fig" rid="F2">2A</xref>, indicated by arrow), antennomere 10 slightly transverse, antennomere 11 truncate and broadest at base and narrowing apically, both antennomeres 10 and 11 simple. Pronotum (Fig. <xref ref-type="fig" rid="F2">2B</xref>) approximately as long as wide, with rounded lateral margins, length along midline 0.49–0.51 mm, maximum width 0.49–0.52 mm. Elytra <!--PageBreak -->strongly transverse, length along suture 0.56–0.57 mm, maximum width 0.85–0.88 mm. Metaventral processes (Fig. <xref ref-type="fig" rid="F2">2C</xref>) short, narrowing apically. Protrochanters and profemora (Fig. <xref ref-type="fig" rid="F2">2D</xref>) simple, protibiae (Fig. <xref ref-type="fig" rid="F2">2E</xref>) with small but distinct denticle at apex; mesotrochanters, mesofemora, and mesotibiae (Fig. <xref ref-type="fig" rid="F2">2F</xref>) simple; metacoxae (Fig. <xref ref-type="fig" rid="F2">2G</xref>) with truncate curved projection on ventral margin; metatrochanters, metafemora, and metatibiae simple. Abdomen approximately as wide as elytra, length of dorsally visible part along midline 0.74–0.77 mm, maximum width 0.86–0.87 mm; tergite 1 (IV) more than twice as long as tergite 2 (V); sternite 7 (IX) (Fig. <xref ref-type="fig" rid="F2">2H</xref>) semi-membranous, elongate. Length of aedeagus (Fig. <xref ref-type="fig" rid="F2">2I–K</xref>) 0.38–0.40 mm; median lobe asymmetrical dorso-ventrally, narrowing apically with pointed apex; elongate parameres slightly exceeding apex of median lobe, with rounded apices; endophallus with one broad, rounded triangular sclerite, and one much shorter, elongate sclerite forked at apex.</p><fig id="F1" position="float" orientation="portrait"><label>Figure 1.</label><caption><p>Dorsal habitus of <italic><tp:taxon-name><tp:taxon-name-part taxon-name-part-type="genus" reg="Linan">Linan</tp:taxon-name-part><tp:taxon-name-part taxon-name-part-type="species" reg="qiniangmontis">qiniangmontis</tp:taxon-name-part></tp:taxon-name></italic> sp. nov. <bold>A</bold> male <bold>B</bold> female. Scale bars: 0.5 mm.</p></caption><graphic xmlns:xlink="http://www.w3.org/1999/xlink" xlink:href="zookeys-859-063-g001.jpg" position="float" orientation="portrait" xlink:type="simple" id="oo_314064.jpg"/></fig><fig id="F2" position="float" orientation="portrait"><label>Figure 2.</label><caption><p>Male diagnostic features of <italic><tp:taxon-name><tp:taxon-name-part taxon-name-part-type="genus" reg="Linan">Linan</tp:taxon-name-part><tp:taxon-name-part taxon-name-part-type="species" reg="qiniangmontis">qiniangmontis</tp:taxon-name-part></tp:taxon-name></italic> sp. nov. <bold>A</bold> antennal club <bold>B</bold> pronotum <bold>C</bold> metaventral process, lateral <bold>D</bold> protrochanter and profemur <bold>E</bold> apex of protibia <bold>F</bold> mesotrochanter and mesofemur <bold>G</bold> metacoxa, metatrochanter, and metafemur <bold>H</bold> sternite IX <bold>I–K</bold> aedeagus, dorsal (<bold>I</bold>), lateral (<bold>J</bold>), and ventral (<bold>K</bold>). Scale bars: 0.3 mm (<bold>A, B, D, F, G</bold>); 0.2 mm (<bold>C, I, J, K</bold>); 0.1 mm (<bold>H</bold>); 0.05 mm (<bold>E</bold>).</p></caption><graphic xmlns:xlink="http://www.w3.org/1999/xlink" xlink:href="zookeys-859-063-g002.jpg" position="float" orientation="portrait" xlink:type="simple" id="oo_314065.jpg"/></fig><!--PageBreak --><p>Female. Similar to male in general morphology, with slightly shorter antennae and smaller eyes; antennae and legs simple; lacking metaventral processes. Eyes each composed of approximately 18 facets. Measurements (as of male): Body length 2.33–2.44 mm, length/width of head 0.53–0.55 /0.49–0.51 mm, length of antennae 1.63–1.70 mm, length/width of pronotum 0.50–0.51/0.51 mm, length/width of elytra 0.57/0.89–0.91 mm, length/width of abdomen 0.72–0.81/0.92–0.93 mm.</p><!--PageBreak --></tp:treatment-sec><tp:treatment-sec sec-type="distribution" id="SECID0EXHAC"><title>Distribution.</title><p>China: Guangdong.</p></tp:treatment-sec><tp:treatment-sec sec-type="etymology" id="SECID0E3HAC"><title>Etymology.</title><p>The new species epithet refers to the type locality of the new species, Qiniang Mountain.</p></tp:treatment-sec><tp:treatment-sec sec-type="comparisons" id="SECID0EBIAC"><title>Comparative notes.</title><p>The new species is placed as a member of the <italic><tp:taxon-name><tp:taxon-name-part taxon-name-part-type="genus" reg="Linan">L.</tp:taxon-name-part><tp:taxon-name-part taxon-name-part-type="species" reg="chinensis">chinensis</tp:taxon-name-part></tp:taxon-name></italic> group by the almost unmodified antennal clubs in the male. It is most similar to <italic><tp:taxon-name><tp:taxon-name-part taxon-name-part-type="genus" reg="Linan">L.</tp:taxon-name-part><tp:taxon-name-part taxon-name-part-type="species" reg="hujiayaoi">hujiayaoi</tp:taxon-name-part></tp:taxon-name></italic> Yin &amp; Li, 2013 and <italic><tp:taxon-name><tp:taxon-name-part taxon-name-part-type="genus" reg="Linan">L.</tp:taxon-name-part><tp:taxon-name-part taxon-name-part-type="species" reg="mulunensis">mulunensis</tp:taxon-name-part></tp:taxon-name></italic> Zhang, Li &amp; Yin, 2018 (both from Guangxi) in sharing modified male metacoxae. <italic><tp:taxon-name><tp:taxon-name-part taxon-name-part-type="genus" reg="Linan">Linan</tp:taxon-name-part><tp:taxon-name-part taxon-name-part-type="species" reg="qiniangmontis">qiniangmontis</tp:taxon-name-part></tp:taxon-name></italic> differs from both known species in the slightly angulate anteromesal corner of antennomere 9 (rounded in <italic><tp:taxon-name><tp:taxon-name-part taxon-name-part-type="genus" reg="Linan">L.</tp:taxon-name-part><tp:taxon-name-part taxon-name-part-type="species" reg="hujiayaoi">hujiayaoi</tp:taxon-name-part></tp:taxon-name></italic> and <italic><tp:taxon-name><tp:taxon-name-part taxon-name-part-type="genus" reg="Linan">L.</tp:taxon-name-part><tp:taxon-name-part taxon-name-part-type="species" reg="mulunensis">mulunensis</tp:taxon-name-part></tp:taxon-name></italic>), a different form of the metaventral processes (processes stouter in <italic><tp:taxon-name><tp:taxon-name-part taxon-name-part-type="genus" reg="Linan">L.</tp:taxon-name-part><tp:taxon-name-part taxon-name-part-type="species" reg="hujiayaoi">hujiayaoi</tp:taxon-name-part></tp:taxon-name></italic> and much more elongate in <italic><tp:taxon-name><tp:taxon-name-part taxon-name-part-type="genus" reg="Linan">L.</tp:taxon-name-part><tp:taxon-name-part taxon-name-part-type="species" reg="mulunensis">mulunensis</tp:taxon-name-part></tp:taxon-name></italic>), the lack of additional projections above the metacoxae (present in <italic><tp:taxon-name><tp:taxon-name-part taxon-name-part-type="genus" reg="Linan">L.</tp:taxon-name-part><tp:taxon-name-part taxon-name-part-type="species" reg="hujiayaoi">hujiayaoi</tp:taxon-name-part></tp:taxon-name></italic> and <italic><tp:taxon-name><tp:taxon-name-part taxon-name-part-type="genus" reg="Linan">L.</tp:taxon-name-part><tp:taxon-name-part taxon-name-part-type="species" reg="mulunensis">mulunensis</tp:taxon-name-part></tp:taxon-name></italic>), and a more elongate aedeagus with a different configuration of the endophallus.</p></tp:treatment-sec></tp:taxon-treatment>
